# Supplementary material for: Evidence of Bacterial Co-Infection in Endangered Yangtze Sturgeon (Acipenser dabryanus)
Source: Biology (Basel). 2025 Oct 27;14(11):1498. doi: 10.3390/biology14111498 (PMC12650071; doi:10.3390/biology14111498)
Supplement: Supplementary file 1 [file biology-14-01498-s001.zip]

Archive with 1 entries (1 files):
- biology-3882037-supplementary.pdf
